# Supplementary material for: The usefulness of head computed tomography in patients with known cirrhosis presenting to emergency department with suspected hepatic encephalopathy
Source: J Can Assoc Gastroenterol. 2024 Jul 10;7(5):346–51. doi: 10.1093/jcag/gwae022 (PMC11477969; doi:10.1093/jcag/gwae022)
Supplement: gwae022_suppl_Supplementary_Material [file gwae022_suppl_supplementary_material.zip]

Archive with 5 entries (5 files):
- coi_disclosure JGA.docx
- coi_disclosure MA.docx
- coi_disclosure SVZ.docx
- coi_disclosure DYY.docx
- coi_disclosure JB.docx
